# Supplementary material for: Dietary Determinants of Metabolic and Gut Microbial Health in Patients with Inflammatory Bowel Disease
Source: Nutrients. 2024 Sep 24;16(19):3233. doi: 10.3390/nu16193233 (PMC11479224; doi:10.3390/nu16193233)
Supplement: Supplementary file 1 [file nutrients-16-03233-s001.zip]

Archive with 1 entries (1 files):
- nutrients-3127792-supplementary.pdf
